# Supplementary material for: Corylin Ameliorates LPS-Induced Acute Lung Injury via Suppressing the MAPKs and IL-6/STAT3 Signaling Pathways
Source: Pharmaceuticals (Basel). 2021 Oct 14;14(10):1046. doi: 10.3390/ph14101046 (PMC8537250; doi:10.3390/ph14101046)
Supplement: Supplementary file 1 [file pharmaceuticals-14-01046-s001.zip]

Archive with 1 entries (1 files):
- pharmaceuticals-1418206-supplementary.pdf
